# Supplementary material for: Correction: Surveillance of Influenza A Virus and Its Subtypes in Migratory Wild Birds of Nepal
Source: PLoS One. 2019 Jun 6;14(6):e0218344. doi: 10.1371/journal.pone.0218344 (PMC6553787; doi:10.1371/journal.pone.0218344)
Supplement: S1 File — (XLSX) [file pone.0218344.s001.xlsx]

## Sheet: Figure 2
		Figure 2 - Growth curve of Cocconeis scutellum parva at pH 7.7 and at pH 8.2 obtained over 16 days of culture
		Days	pH 7.7		pH 8.2
			Mean	SD	Mean	SD
		0
		1	14183.3	3974.63	3545.83	993.658
		2
		3
		4	104167	9321.49	26041.7	2330.37
		5
		6
		7	118408	13088.2	29602.1	3272.05
		8
		9
		10	144283	15048.5	36070.8	3762.11
		11
		12
		13	148808	13935.3	38066.7	4166.11
		14
		15
		16	140950	16004.9	34666.7	4660.83

## Sheet: Figure 3
	Figure 3 - Percent survival rates of Hippolyte inermis cultured 26 days in conical flask (10 replicates).
		Replicates
	Days	1	2	3	4	5	6	7	8	9	10
	1	100	100	100	100	100	100	100	100	100	100
	2	100	97.6191	100	97.5	100	100	98.7805	100	100	100
	3	98.8235	95.2381	100	96.25	100	100	93.9024	97.561	98.75	100
	4	95.2941	91.6667	100	95	100	97.561	92.6829	97.561	98.75	100
	5	91.7647	91.6667	97.5	93.75	100	97.561	91.4634	97.561	98.75	100
	6	90.5882	86.9048	97.5	92.5	100	97.561	90.2439	95.1219	97.5	100
	7	88.2353	86.9048	97.5	90	96.3415	97.561	90.2439	92.6829	97.5	100
	8	88.2353	83.3333	97.5	87.5	95.1219	97.561	90.2439	91.4634	96.25	100
	9	88.2353	79.7619	96.25	87.5	95.1219	97.561	90.2439	91.4634	96.25	98.7654
	10	88.2353	78.5714	93.75	87.5	95.1219	96.3415	90.2439	90.2439	96.25	98.7654
	11	81.1765	78.5714	93.75	87.5	95.1219	96.3415	90.2439	90.2439	96.25	98.7654
	12	87.0588	78.5714	93.75	85	95.1219	95.1219	90.2439	90.2439	93.75	97.5309
	13	87.0588	77.3809	93.75	85	95.1219	95.1219	89.0244	89.0244	93.75	97.5309
	14	87.0588	77.3809	92.5	85	95.1219	95.1219	89.0244	89.0244	93.75	97.5309
	15	87.0588	77.3809	92.5	85	93.9024	95.1219	87.8049	89.0244	93.75	97.5309
	16	85.8824	77.3809	91.25	85	93.9024	93.9024	87.8049	89.0244	93.75	97.5309
	17	84.7059	77.3809	91.25	85	93.9024	93.9024	86.5854	87.8049	92.5	96.2963
	18	81.1765	77.3809	91.25	85	93.9024	93.9024	85.3658	87.8049	92.5	96.2963
	19	81.1765	77.3809	90	85	93.9024	90.2439	85.3658	87.8049	92.5	96.2963
	20	81.1765	77.3809	90	85	93.9024	90.2439	79.2683	87.8049	92.5	95.0617
	21	81.1765	77.3809	87.5	83.75	92.6829	84.1463	79.2683	87.8049	90	95.0617
	22	81.1765	77.3809	86.25	86.25	87.8049	82.9268	79.2683	85.3658	90	95.0617
	23	81.1765	75	86.25	82.5	84.1463	82.9268	74.3902	81.7073	83.75	88.8889
	24	81.1765	75	83.75	81.25	80.4878	80.4878	74.3902	76.8293	82.5	85.1852
	25	78.8235	75	83.75	78.75	80.4878	80.4878	74.3902	74.3902	82.5	74.0741

## Sheet: Figure 4
	Figure 4 - Female / mature ratio obtained for each diet
	Ctrl (-)	C. scutellum parva pH 7.7	C. scutellum parvapH 8.2	C. scutellum posidoniae
	30	36.3636	68.4211	59.0909
	41.1765	27.2727	65	71.429
	31.5789	42.8571	70	61.1579
	29.4118	35	72.2222	65
	26.3158	40	66.6667	57.895
